# Supplementary material for: The Deployment of a Newly Developed Proximal Release-Type Colonic Stent Is Feasible for Malignant Colorectal Obstruction near the Anal Verge: A Single-Center Preliminary Study
Source: J Clin Med. 2022 Mar 17;11(6):1675. doi: 10.3390/jcm11061675 (PMC8955481; doi:10.3390/jcm11061675)
Supplement: Supplementary file 1 [file jcm-11-01675-s001.zip]

Archive with 1 entries (1 files):
- jcm-1607990-supplementary.pdf
